# Supplementary material for: Regulation of Cell Cycle Progression through RB Phosphorylation by Nilotinib and AT-9283 in Human Melanoma A375P Cells
Source: Int J Mol Sci. 2024 Mar 3;25(5):2956. doi: 10.3390/ijms25052956 (PMC10932151; doi:10.3390/ijms25052956)
Supplement: Supplementary file 1 [file ijms-25-02956-s001.zip]

Archive with 1 entries (1 files):
- ijms-2849625-supplementary.pdf
